# Supplementary material for: Antimicrobial Susceptibility Profiles of Commensal Enterococcus spp. Isolates from Turkeys in Hungarian Poultry Farms Between 2022 and 2023
Source: Antibiotics (Basel). 2025 Mar 21;14(4):331. doi: 10.3390/antibiotics14040331 (PMC12024081; doi:10.3390/antibiotics14040331)
Supplement: Supplementary file 1 [file antibiotics-14-00331-s001.zip]

Archive with 1 entries (1 files):
- antibiotics-3507536-supplementary.pdf
